# Supplementary material for: New Pathogenic Germline Variants in Very Early Onset and Familial Colorectal Cancer Patients
Source: Front Genet. 2020 Sep 24;11:566266. doi: 10.3389/fgene.2020.566266 (PMC7541943; doi:10.3389/fgene.2020.566266)
Supplement: Supplementary file 1 [file Table_1.xlsx]

## Sheet: VUS'er klassificering
Chromosome	Position	Gene Symbol	Transcript ID	Transcript Variant	Protein Variant	Translation Impact	SIFT Function Prediction	PolyPhen-2 Function Prediction	CADD Score	gnomAD Frequency	gnomAD East Asian Frequency	gnomAD South Asian Frequency	gnomAD African Frequency	gnomAD European Frequency	gnomAD Latino Frequency	gnomAD Jewish Frequency	gnomAD Homozygous Count	Reported in ClinVar	Case Samples With Variant	Variant allele frequency (sample 1)	Variant allele frequency (sample 2)	Variant allele frequency (sample 3)
1	45795058	MUTYH	NM_001128425.1	c.1570A>G	p.M524V	missense	Activating	Benign	14.73	0	0	0	0	0.001	0	0	0	Yes	1	46.62
1	45795080	MUTYH	NM_001128425.1	c.1548G>A	p.P516P	synonymous			< 10	0.012	0	0.013	0	0.018	0.006	0	0	Yes	3	52.04	47.92	50.5
1	45799121	MUTYH	NM_001128425.1	c.312C>T	p.Y104Y	synonymous			< 10	0.149	0.005	0.007	0.052	0.218	0.152	0	1	Yes	2	49.06	51.37
1	242020670	EXO1	NM_006027.4	c.429T>A	p.D143E	missense	Damaging	Possibly Damaging	22.9	0.062	0	0	0.012	0.069	0.152	0	0	No	1	48.39
1	242022009	EXO1	NM_006027.4	c.745G>A	p.D249N	missense	Tolerated	Possibly Damaging	25.6	0.24	0	0.029	0.072	0.383	0.042	0.289	2	No	2	51.07	50.59
1	242030355	EXO1	NM_006027.4	c.1265G>A	p.S422N	missense	Tolerated	Benign	15.77	0.051	0	0.01	0.02	0.081	0.023	0	0	No	1	50.22
2	48026571	MSH6	NM_000179.2	c.1449G>T	p.V483V	synonymous			17.21	0.032	0	0	0.012	0.054	0.008	0	0	Yes	1	51.37
2	48030618	MSH6	NM_000179.2	c.3232G>C	p.V1078L	missense	Tolerated	Benign	19.76	0.001	0	0	0	0.002	0	0	0	Yes	1	40.92
2	48032033	MSH6	NM_000179.2	c.3439-16C>T					10.72	0.207	0	0.003	0.1	0.318	0.158	0	0	Yes	2	48.61	55.12
2	48033800	MSH6	NM_000179.2	c.4001+11_4001+15dupAACTA					8.508	0.025	0.015	0.076	0	0.03	0	0	0	Yes	1	49.53
2	111398675	BUB1	NM_004336.4	c.2891C>T	p.A964V	missense	Damaging	Possibly Damaging	18.81									No	1	50.93
2	111416046	BUB1	NM_004336.4	c.1457A>G	p.D486G	missense	Tolerated	Possibly Damaging	26.9									No	1	53.29
2	111416074	BUB1	NM_004336.4	c.1429G>A	p.A477T	missense	Tolerated	Benign	20.3									No	1	48.99
2	111416275	BUB1	NM_004336.4	c.1321A>G	p.T441A	missense	Damaging	Probably Damaging	24.9	0.001	0.011	0	0	0.001	0	0	0	No	1	50.2
2	111419397	BUB1	NM_004336.4	c.979C>T	p.P327S	missense	Tolerated	Benign	12.74	0.003	0	0	0	0.005	0	0	0	No	1	46.86
2	111425226	BUB1	NM_004336.4	c.677C>T	p.A226V	missense	Damaging	Benign	23.8	0.19	0	0.088	0.06	0.303	0.054	0	2	No	1	46.64
2	190660536	PMS1	NM_000534.4	c.174G>T (#)	p.G58G	synonymous			< 10	0.273	0	0.16	0.06	0.402	0.09	0.299	3	Yes	1	47.35
2	190660537	PMS1	NM_000534.4	c.175G>A (#)	p.E59K	missense	Tolerated	Benign	21.6	0.273	0	0.16	0.06	0.403	0.09	0.299	3	No	1	47.51
3	37067120	MLH1	NM_000249.3	c.1039-8_1039-7insTA					3.506	0.033	0.013	0.037	0.121	0.022	0.021	0.039	0	Yes	1	39.27
5	79966006	MSH3	NM_002439.5	c.670C>T	p.R224W	missense	Damaging	Probably Damaging	22.8	0.003	0	0.007	0.006	0.003	0	0	0	No	1	56.06
5	80063896	MSH3	NM_002439.5	c.2041C>T	p.P681S	missense	Tolerated	Probably Damaging	22.7	0.08	0	0	0.044	0.133	0.017	0.01	0	No	1	52.41
5	112128202	APC	NM_000038.6	c.705A>G	p.L235L	synonymous			10.74	0.223	0	0.023	0.06	0.313	0.164	0.454	3	Yes	2	48.82	49.03
5	112151240	APC	NM_000038.6	c.883A>G	p.S295G	missense	Tolerated	Benign	15.53	0.002	0.015	0	0	0.002	0	0	0	Yes	1	50.15
5	112154969	APC	NM_000038.6	c.1240C>T	p.R414C	missense	Damaging	Probably Damaging	34	0.064	0	0	0.008	0.111	0.003	0	1	Yes	2	50	52.63
5	112173317	APC	NM_000038.6	c.2026A>G	p.I676V	missense	Damaging	Possibly Damaging	25.2	0.002	0	0	0	0.003	0.003	0	0	Yes	1	49.44
5	112173331	APC	NM_000038.6	c.2040A>G	p.A680A	synonymous			13.77	0	0.005	0	0	0	0	0	0	Yes	1	45.07
5	112174456	APC	NM_000038.6	c.3165A>T	p.I1055I	synonymous			16.51	0.305	0	0.039	0.08	0.497	0.093	0.155	2	Yes	1	51.48
5	112174762	APC	NM_000038.6	c.3471G>A	p.E1157E	synonymous			16.27	0.29	0	0	0.092	0.495	0.042	0	1	Yes	1	46.15
5	112175609	APC	NM_000038.6	c.4318C>T	p.P1440S	missense	Tolerated	Probably Damaging	24.8									No	1	46.81
5	112178805	APC	NM_000038.6	c.7514G>A	p.R2505Q	missense	Tolerated	Probably Damaging	26.4	0.083	0.005	0.085	0.056	0.125	0	0	0	Yes	2	53.26	49.18
5	112179153	APC	NM_000038.6	c.7862C>G	p.S2621C	missense	Damaging	Benign	24.7	0.296	0.005	0.193	0.136	0.456	0.065	0	1	Yes	2	47.2	54.51
5	112179359	APC	NM_000038.6	c.8068G>A	p.A2690T	missense	Tolerated	Benign	22.4	0.235	0	0.062	0.008	0.401	0.017	0	3	Yes	1	49.3
7	6038762	PMS2	NM_000535.7	c.682G>A	p.G228S	missense	Tolerated	Benign	23.2	0.004	0	0.007	0.012	0.003	0.003	0	0	Yes	1	50.73
7	105172803	RINT1	NM_021930.6	c.41C>T	p.P14L	missense		Benign	14.1	0.013	0	0	0.014	0.022	0	0	0	Yes	1	48.39
7	105206101	RINT1	NM_021930.6	c.2186+6C>T					15.09	0.002	0.005	0	0	0.003	0	0	0	Yes	1	42.22
8	56986624	RPS20	NM_001146227.1	c.98A>T	p.E33V	missense	Damaging	Benign	26.4									No	1	52.6
9	20789378	FOCAD	NM_017794.4	c.1226C>A	p.T409N	missense	Damaging	Possibly Damaging	23.6	0.051	0	0.036	0.02	0.06	0.023	0.232	1	No	1	48.57
9	20820936	FOCAD	NM_017794.4	c.1663-4G>T					< 10	0.261	0	0.117	0.036	0.415	0.081	0.03	1	No	1	52.11
9	20862589	FOCAD	NM_017794.4	c.1933C>T	p.R645C	missense	Tolerated	Benign	24	0.004	0.005	0	0.008	0.005	0.006	0	0	No	1	49.29
9	20865973	FOCAD	NM_017794.4	c.2104A>G	p.K702E	missense	Tolerated	Possibly Damaging	24.5	0.194	0	0	0.061	0.324	0.05	0	1	No	1	52.12
9	20916902	FOCAD	NM_017794.4	c.2818A>T	p.M940L	missense	Tolerated	Benign	22.6	0.078	0	0.059	0.02	0.107	0.073	0	0	No	1	51.32
9	20923717	FOCAD	NM_017794.4	c.2911G>A	p.V971I	missense	Damaging	Benign	16.42	0.001	0	0	0	0.001	0	0	0	No	1	50.05
9	20929364	FOCAD	NM_017794.4	c.3086A>T	p.Y1029F	missense	Damaging	Probably Damaging	28.7	0.001	0	0	0	0.003	0	0	0	No	1	44.77
9	20929480	FOCAD	NM_017794.4	c.3202A>G	p.M1068V	missense	Tolerated	Benign	17.83	0.058	0	0	0.088	0.089	0.011	0	0	No	2	49.24	47.53
9	20995555	FOCAD	NM_017794.4	c.5333C>T	p.A1778V	missense	Tolerated	Benign	25.3	0.13	0	0	0.064	0.217	0.031	0	1	No	1	54.32
9	20995598	FOCAD	NM_017794.4	c.5376A>T	p.K1792N	missense	Damaging	Probably Damaging	26.4	0.026	0	0	0.008	0.045	0	0	0	No	1	47.19
9	101570283	GALNT12	NM_024642.5	c.303C>G	p.H101Q	missense	Damaging	Probably Damaging	25.3	0.015	0.007	0	0	0.029	0	0	0	Yes	1	50.18
9	101585717	GALNT12	NM_024642.5	c.541+10G>A					< 10	0.003	0	0.016	0	0.001	0.006	0	0	No	1	50.48
10	59956402	IPMK	NM_152230.5	c.686G>T	p.S229I	missense	Tolerated	Benign	21.6	0.085	0	0.01	0.046	0.137	0.026	0	0	No	1	50.09
10	59997491	IPMK	NM_152230.5	c.275T>C	p.M92T	missense	Tolerated	Benign	21.8	0	0	0.003	0	0	0	0	0	No	1	53.4
10	60027290	IPMK	NM_152230.5	c.82A>G	p.T28A	missense	Tolerated	Benign	12.8	0.062	0	0.033	0.004	0.044	0.177	0.245	0	No	1	48.59
12	133209251	POLE	NM_006231.3	c.6135C>T	p.P2045P	synonymous			< 10	0.008	0.03	0	0.004	0.009	0	0	0	Yes	1	48.2
12	133219103	POLE	NM_006231.3	c.4941C>T	p.F1647F	synonymous			< 10	0.024	0.181	0.023	0.088	0.001	0	0	0	Yes	1	48.48
12	133226031	POLE	NM_006231.3	c.3866G>A	p.R1289H	missense	Tolerated	Benign	22.2	0.002	0	0.003	0.004	0.003	0	0	0	Yes	1	50.59
12	133226046	POLE	NM_006231.3	c.3851G>A	p.R1284Q	missense	Tolerated	Benign	18.31	0.062	0.005	0.003	0.022	0.1	0.037	0	0	Yes	1	51.37
12	133245025	POLE	NM_006231.3	c.2090C>G	p.P697R	missense	Tolerated	Benign	20.6	0.094	0	0.007	0.04	0.134	0.117	0	1	Yes	1	48.74
12	133248857	POLE	NM_006231.3	c.1738C>A	p.H580N	missense	Tolerated	Possibly Damaging	23.7	0.013	0	0	0	0.023	0.008	0	0	Yes	1	44.08
12	133253953	POLE	NM_006231.3	c.797G>A	p.R266Q	missense	Tolerated	Possibly Damaging	26	0	0	0	0	0.001	0	0	0	Yes	1	52.68
12	133253975	POLE	NM_006231.3	c.775C>T	p.R259C	missense	Tolerated	Benign	24	0.002	0	0	0.006	0.002	0.003	0	0	Yes	1	51.53
12	133256100	POLE	NM_006231.3	c.561C>T	p.Y187Y	synonymous			< 10	0.021	0	0	0.012	0.023	0.02	0.125	0	Yes	1	44.73
13	32906398	BRCA2	NM_000059.3	c.794-11T>C					12.52	0.003	0	0.007	0	0.003	0	0	0	Yes	1	47.62
13	32907407	BRCA2	NM_000059.3	c.1792A>G	p.T598A	missense		Benign	< 10	0.222	0	0.014	0.029	0.359	0.067	0.209	1	Yes	1	56.9
13	32907520	BRCA2	NM_000059.3	c.1905T>G	p.D635E	missense		Benign	13.76									Yes	1	56.05
13	32911295	BRCA2	NM_000059.3	c.2803G>A	p.D935N	missense		Benign	14.07	0.06	0	0	0.024	0.091	0.051	0.019	0	Yes	1	45.48
13	32913084	BRCA2	NM_000059.3	c.4592A>G	p.K1531R	missense		Benign	22.9									No	1	50.33
13	32913678	BRCA2	NM_000059.3	c.5186A>G	p.K1729R	missense		Benign	18.29									Yes	2	50.05	52.76
13	32914127	BRCA2	NM_000059.3	c.5635G>A	p.E1879K	missense		Benign	10.52	0.012	0	0.017	0	0.018	0	0	0	Yes	1	48.31
13	32937325	BRCA2	NM_000059.3	c.7986G>A	p.T2662T	synonymous			< 10	0.002	0.016	0.003	0	0.001	0	0	0	Yes	1	45.9
13	32945172	BRCA2	NM_000059.3	c.8567A>C	p.E2856A	missense		Probably Damaging	25.9	0.113	0	0	0.064	0.192	0.003	0	0	Yes	3	50.87	46.23	50.42
13	37427645	SMAD9	NM_001127217.2	c.1171G>A	p.A391T	missense	Damaging	Benign	25.2	0.004	0	0	0.016	0.005	0	0	0	No	1	50.63
13	37427655	SMAD9	NM_001127217.2	c.1161C>A	p.N387K	missense	Tolerated	Possibly Damaging	25.2	0.01	0	0	0	0.018	0	0	0	No	1	45.18
13	37439889	SMAD9	NM_001127217.2	c.788G>A	p.R263Q	missense	Activating	Benign	17.46	0.123	0	0.026	0.016	0.192	0.042	0.135	0	Yes	1	53.26
13	37447031	SMAD9	NM_001127217.2	c.434C>A	p.P145Q	missense	Damaging	Probably Damaging	25.5	0.011	0.147	0	0	0	0	0	0	Yes	1	49.57
13	37453762	SMAD9	NM_001127217.2	c.65T>C	p.L22P	missense	Damaging	Probably Damaging	26.9	0.137	0	0	0.028	0.239	0.011	0	4	Yes	3	48.79	49.37	47.02
14	75483796	MLH3	NM_014381.2	c.4279G>A	p.E1427K	missense		Possibly Damaging	23.5	0.076	0	0.016	0.052	0.122	0.011	0	0	Yes	1	48.55
14	75485504	MLH3	NM_014381.2	c.4170+28G>C					< 10	0.144	0	0	0.02	0.251	0	0.087	0	Yes	1	37.93
14	75506651	MLH3	NM_014381.2	c.3533C>T	p.P1178L	missense	Damaging	Probably Damaging	27	0.001	0	0	0	0.002	0	0	0	No	1	61.78
14	75513124	MLH3	NM_014381.2	c.3235A>G	p.T1079A	missense	Damaging	Probably Damaging	22.8	0.003	0	0	0	0.006	0	0	0	No	2	47.38	52.48
14	75513934	MLH3	NM_014381.2	c.2425A>G	p.M809V	missense	Tolerated	Benign	< 10	0.186	0.005	0.245	0.044	0.247	0.048	0.27	2	Yes	1	48.81
14	75515125	MLH3	NM_014381.2	c.1234A>G	p.K412E	missense	Tolerated	Probably Damaging	25.4	0.049	0	0	0.012	0.085	0	0	0	Yes	1	51.36
15	31197300	FAN1	NM_014967.4	c.434G>A	p.R145H	missense	Tolerated	Benign	< 10	0.136	0.005	0.157	0.052	0.198	0.034	0	1	No	1	46.97
15	31197787	FAN1	NM_014967.4	c.922_923delGT	p.V308fs*5	frameshift			23.8	0.011	0	0	0	0.019	0	0	0	Yes	1	49.06
15	91290633	BLM	NM_000057.4	c.11T>C	p.V4A	missense	Damaging	Benign	23.5	0.112	0	0.003	0.029	0.183	0.051	0	0	Yes	2	44.12	47.21
15	91310214	BLM	NM_000057.4	c.2268A>G	p.K756K	synonymous			< 10	0.175	0.005	0.263	0.028	0.206	0.088	0.445	0	Yes	1	52.56
15	91312444	BLM	NM_000057.4	c.2389G>A	p.A797T	missense	Damaging	Probably Damaging	32									No	1	48.45
16	2090162	NTHL1	NM_002528.7	c.763C>T	p.R255C	missense			24	0.006	0	0	0.004	0.01	0	0	0	No	1	45.57
16	2097751	NTHL1	NM_002528.7	c.74G>A	p.R25K	missense			10.89	0.043	0.322	0	0	0.004	0	0.395	0	No	1	51.25
16	68862204	CDH1	NM_004360.5	c.2292C>T	p.D764D	synonymous			16.48	0.167	0	0.281	0.056	0.191	0.164	0.068	0	Yes	2	48.73	49.08
16	68863596	CDH1	NM_004360.5	c.2335C>T	p.R779W	missense	Damaging	Probably Damaging	33									Yes	1	51.58
16	68863710	CDH1	NM_004360.5	c.2439+10C>T					< 10	0.052	0	0	0.008	0.086	0.028	0	1	Yes	2	46.85	44.3
16	68867227	CDH1	NM_004360.5	c.2474C>T	p.P825L	missense	Damaging	Probably Damaging	25.9	0.002	0.005	0	0	0.002	0.003	0	0	Yes	1	46.25
17	7577124	TP53	NM_000546.5	c.814G>A	p.V272M	missense	Damaging	Probably Damaging	27.2	0	0	0	0	0.001	0	0	0	Yes	1	23.68
17	7579801	TP53	NM_000546.5	c.74+38C>A					< 10	0.003	0	0.02	0	0.001	0	0	1	Yes	1	99.07
17	63530163	AXIN2	NM_004655.4	c.2272G>A	p.A758T	missense	Tolerated	Benign	14.72	0.191	0	0.003	0.056	0.314	0.085	0.019	1	Yes	3	48.68	50.65	50.45
17	63531741	AXIN2	NM_004655.4	c.2237+3G>A					22.3	0.018	0	0.091	0.008	0.008	0.011	0.01	0	Yes	1	48.77
17	63532604	AXIN2	NM_004655.4	c.1975C>T	p.R659W	missense	Damaging	Possibly Damaging	33	0.025	0	0.065	0.004	0.022	0.023	0.029	0	Yes	1	47.27
17	63533093	AXIN2	NM_004655.4	c.1801G>C	p.G601R	missense	Tolerated	Benign	14.31									No	1	53.03
17	63533519	AXIN2	NM_004655.4	c.1635G>A	p.G545G	synonymous			11.36	0.003	0	0	0	0.006	0	0	0	Yes	1	47.54
17	63533624	AXIN2	NM_004655.4	c.1530G>A	p.T510T	synonymous			16.11	0.285	0	0.091	0.1	0.417	0.243	0.01	2	Yes	1	47.83
17	63553959	AXIN2	NM_004655.4	c.780T>C	p.S260S	synonymous			< 10	0.022	0	0	0.004	0.04	0	0	0	Yes	1	47.77
18	48573437	SMAD4	NM_005359.5	c.21G>A	p.T7T	synonymous			11.58	0.007	0	0	0.004	0.012	0	0	0	Yes	1	47.53
19	1219422	STK11	NM_000455.4	c.464+10C>T					< 10	0.011	0.021	0.05	0.011	0	0.014	0	1	Yes	1	47.64
19	1220573	STK11	NM_000455.4	c.598-7G>A					< 10	0.007	0	0.004	0	0.011	0.003	0	0	Yes	1	56.52
19	1223099	STK11	NM_000455.4	c.1036G>A	p.G346S	missense	Tolerated	Benign	15.21	0.001	0.006	0	0.013	0	0	0	0	Yes	1	49.82
19	50905144	POLD1	NM_002691.3	c.426C>G	p.H142Q	missense	Tolerated	Benign	14.24	0.005	0	0	0.008	0.008	0	0	0	Yes	1	51.63
19	50905989	POLD1	NM_002691.3	c.961G>A	p.G321S	missense	Tolerated	Possibly Damaging	25.4	0.035	0	0.003	0.012	0.055	0.02	0	0	Yes	1	47.5
19	50906742	POLD1	NM_002691.3	c.1138-8A>G					< 10	0.056	0	0	0.024	0.055	0.158	0.01	0	Yes	1	48.49
19	50909474	POLD1	NM_002691.3	c.1278C>T	p.G426G	synonymous			< 10	0.001	0	0	0	0.002	0	0	0	Yes	1	47.19
19	50909558	POLD1	NM_002691.3	c.1362C>T	p.R454R	synonymous			10	0.006	0	0.003	0.006	0.01	0	0	0	Yes	1	48.76
19	50910341	POLD1	NM_002691.3	c.1596C>T	p.A532A	synonymous			< 10	0.007	0	0	0	0.01	0.006	0	0	Yes	1	46.54
19	50912821	POLD1	NM_002691.3	c.2052G>C	p.Q684H	missense	Damaging	Possibly Damaging	24.7	0.044	0	0	0.008	0.067	0.034	0.039	0	Yes	2	51.34	42.71
19	50919880	POLD1	NM_002691.3	c.2967G>A	p.T989T	synonymous			< 10	0.142	0	0.123	0.062	0.228	0.018	0	0	Yes	2	47.15	54.86
19	50919967	POLD1	NM_002691.3	c.3054G>A	p.V1018V	synonymous			11.15	0.055	0	0	0.026	0.087	0.071	0	0	Yes	1	50.98
19	50920288	POLD1	NM_002691.3	c.3068-14C>T					< 10	0.042	0	0.013	0.006	0.07	0.024	0	0	Yes	1	55.28
22	29085195	CHEK2	NM_007194.4	c.1470C>A	p.D490E	missense	Tolerated	Benign	12.64	0.002	0	0	0	0.004	0	0	0	Yes	1	45.68
22	29090054	CHEK2	NM_007194.4	c.1427C>T	p.T476M	missense	Damaging	Possibly Damaging	25.6	0.031	0	0	0.026	0.044	0.017	0	0	Yes	1	45.62
22	29090098	CHEK2	NM_007194.4	c.1383C>G	p.D461E	missense	Tolerated	Benign	22.1	0.001	0	0	0	0.001	0	0	0	Yes	1	47.85
22	29121019	CHEK2	NM_007194.4	c.538C>T	p.R180C	missense	Damaging	Benign	23.9	0.095	0.306	0.065	0.056	0.108	0.006	0.019	0	Yes	1	55.62
22	29121060	CHEK2	NM_007194.4	c.497A>C	p.N166T	missense	Damaging	Probably Damaging	25.9										1	48.29
				(#) These variants were identified in the same patient (unknown whether in cis or trans)
